# Supplementary material for: Transcriptome-wide mapping of N3-methylcytidine modification at single-base resolution
Source: Nucleic Acids Res. 2025 Mar 12;53(5):gkaf153. doi: 10.1093/nar/gkaf153 (PMC11897884; doi:10.1093/nar/gkaf153)
Supplement: gkaf153_Supplemental_Files [file gkaf153_supplemental_files.zip]

Archive with 4 entries (4 files):
- Supplementary Table 4 tRNA m3C sites of wild-type HEK293T cells.xlsx
- Supplementary Table 5 mRNA m3C sites of wild-type HEK293T cells.xlsx
- Supplementary Table 6 lncRNA m3C sites of wild-type HEK293T cells.xlsx
- Supplementary_Information.docx
