# Supplementary material for: Transcriptome-wide mapping of N3-methylcytidine modification at single-base resolution
Source: Nucleic Acids Res. 2025 Mar 12;53(5):gkaf153. doi: 10.1093/nar/gkaf153 (PMC11897884; doi:10.1093/nar/gkaf153)
Supplement: gkaf153_Supplemental_Files [file gkaf153_supplemental_files.zip › Supplementary Table 4 tRNA m3C sites of wild-type HEK293T cells.xlsx]

## Sheet: Supplementary Table 4 tRNA m3C 
tRNA name	Refseq_ID	Transcripts pos	Sequence	Sample	Count_A	Count_T	Count_G	Count_C	Mismatch_count	Total_count	Mismatch rate	Sample	Count_A	Count_T	Count_G	Count_C	Mismatch_count	Total_count	Mismatch rate	Sample	Count_A	Count_T	Count_G	Count_C	Mismatch_count	Total_count	Mismatch rate	Sample	Count_A	Count_T	Count_G	Count_C	Mismatch_count	Total_count	Mismatch rate	Sample	Count_A	Count_T	Count_G	Count_C	Mismatch_count	Total_count	Mismatch rate	Sample	Count_A	Count_T	Count_G	Count_C	Mismatch_count
Arg-CCU-1	Homo_sapiens_tRNA-Arg-CCT-1-1	32	TGGCCTCCTA	IP1	3247	7104	10018	1039	20369	21408	95.1467	IP2	6161	17703	8044	2686	31908	34594	92.2356	Input1	1989	3328	5164	744	10481	11225	93.3719	Input2	1687	2936	4779	736	9402	10138	92.7402	Dm1	271	793	401	21835	1465	23300	6.28755	Dm2	592	1634	859	44511	3085
Arg-CCU-2	Homo_sapiens_tRNA-Arg-CCT-2-1	32	TGGCCTCCTA	IP1	1252	3985	5276	466	10513	10979	95.7555	IP2	2175	8551	3286	958	14012	14970	93.6005	Input1	900	1810	2964	378	5674	6052	93.7541	Input2	882	1714	2734	339	5330	5669	94.0201	Dm1	150	581	239	8110	970	9080	10.6828	Dm2	303	1073	560	16711	1936
Arg-CCU-3	Homo_sapiens_tRNA-Arg-CCT-3-1	32	TGGCCTCCTA	IP1	701	4508	1392	477	6601	7078	93.2608	IP2	1900	11603	2370	1004	15873	16877	94.0511	Input1	892	3283	1277	610	5452	6062	89.9373	Input2	796	3011	1276	604	5083	5687	89.3793	Dm1	29	381	80	7986	490	8476	5.78103	Dm2	90	694	152	16946	936
Arg-CCU-4	Homo_sapiens_tRNA-Arg-CCT-4-1	32	TGGCCTCCTA	IP1	4416	34375	7128	2855	45919	48774	94.1465	IP2	4204	32625	4562	2435	41391	43826	94.4439	Input1	3169	17136	6179	2197	26484	28681	92.3399	Input2	2822	15636	5730	2014	24188	26202	92.3136	Dm1	328	3083	545	14685	3956	18641	21.222	Dm2	691	6165	1075	29951	7931
Arg-UCU-1	Homo_sapiens_tRNA-Arg-TCT-1-1	32	TGGACTTCTA	IP1	740	5678	288	2203	6706	8909	75.2722	IP2	788	10310	616	2881	11714	14595	80.2604	Input1	214	2630	254	1116	3098	4214	73.5168	Input2	223	2648	268	1174	3139	4313	72.78	Dm1	184	1049	79	14788	1312	16100	8.14907	Dm2	408	2131	163	29814	2702
Arg-UCU-2	Homo_sapiens_tRNA-Arg-TCT-2-1	32	TGGACTTCTA	IP1	88	881	62	506	1031	1537	67.0787	IP2	222	2726	198	1084	3146	4230	74.3735	Input1	75	1064	85	454	1224	1678	72.944	Input2	78	998	89	402	1165	1567	74.3459	Dm1	47	266	15	4966	328	5294	6.19569	Dm2	81	587	37	10004	705
Arg-UCU-3	Homo_sapiens_tRNA-Arg-TCT-3-1	32	TGGACTTCTA	IP1	87	54	16	190	157	347	45.245	IP2	114	238	63	349	415	764	54.3194	Input1	29	47	25	126	101	227	44.4934	Input2	29	50	24	119	103	222	46.3964	Dm1	31	25	10	2876	66	2942	2.24337	Dm2	77	59	23	5842	159
Arg-UCU-4	Homo_sapiens_tRNA-Arg-TCT-4-1	32	TGGACTTCTA	IP1	8	43	0	46	51	97	52.5773	IP2	5	75	5	77	85	162	52.4691	Input1	3	13	2	15	18	33	54.5455	Input2	2	11	1	16	14	30	46.6667	Dm1	1	27	3	744	31	775	4	Dm2	4	55	5	1677	64
Leu-CAG-1	Homo_sapiens_tRNA-Leu-CAG-1-1	47d	TCCCCTGGAG	IP1	2618	17184	1338	1131	21140	22271	94.9216	IP2	2759	16212	1712	940	20683	21623	95.6528	Input1	1926	10822	861	598	13609	14207	95.7908	Input2	1692	10314	879	573	12885	13458	95.7423	Dm1	693	6681	745	24902	8119	33021	24.5874	Dm2	1612	14167	1455	52467	17234
Leu-CAG-2	Homo_sapiens_tRNA-Leu-CAG-2-1	47d	TCCCCTGGAG	IP1	1266	9958	762	693	11986	12679	94.5343	IP2	1606	9187	1171	639	11964	12603	94.9298	Input1	982	6522	626	385	8130	8515	95.4786	Input2	986	6300	556	366	7842	8208	95.5409	Dm1	351	4055	401	14343	4807	19150	25.1018	Dm2	615	8590	925	29593	10130
Met-CAU-2	Homo_sapiens_tRNA-Met-CAT-2-1	20	TGGGCAGCGC	IP1	810	3432	417	2735	4659	7394	63.0105	IP2	1259	5489	491	3776	7239	11015	65.7195	Input1	199	849	87	686	1135	1821	62.3284	Input2	193	763	83	673	1039	1712	60.6893	Dm1	341	1820	166	13411	2327	15738	14.7859	Dm2	745	3771	344	27913	4860
Met-CAU-3	Homo_sapiens_tRNA-Met-CAT-3-1	20	TAGGCAGCGC	IP1	1504	8289	230	12627	10023	22650	44.2517	IP2	1912	10115	228	11979	12255	24234	50.5694	Input1	772	3685	84	5107	4541	9648	47.0667	Input2	705	3222	83	4729	4010	8739	45.8863	Dm1	1670	10256	174	69137	12100	81237	14.8947	Dm2	2655	16184	284	76060	19123
Met-CAU-4	Homo_sapiens_tRNA-Met-CAT-4-1	20	CGGGCAGCGC	IP1	3219	14291	180	14028	17690	31718	55.7727	IP2	4259	21673	258	18635	26190	44825	58.4272	Input1	824	3954	52	3729	4830	8559	56.4318	Input2	766	3541	51	3625	4358	7983	54.591	Dm1	1424	6914	120	64418	8458	72876	11.606	Dm2	2065	9404	80	85047	11549
Met-CAU-5	Homo_sapiens_tRNA-Met-CAT-5-1	20	CTGGCAGCGC	IP1	127	158	19	227	304	531	57.2505	IP2	115	287	34	242	436	678	64.3068	Input1	22	61	9	36	92	128	71.875	Input2	26	39	6	48	71	119	59.6639	Dm1	17	42	4	492	63	555	11.3514	Dm2	37	97	9	1000	143
Met-CAU-7	Homo_sapiens_tRNA-Met-CAT-7-1	20	CTGGCAGCGC	IP1	17	50	8	9	75	84	89.2857	IP2	22	74	5	18	101	119	84.8739	Input1	2	14	0	4	16	20	80	Input2	2	7	0	4	9	13	69.2308	Dm1	0	0	0	4	0	4	0	Dm2	1	0	0	15	1
Ser-AGA-1	Homo_sapiens_tRNA-Ser-AGA-1-1	32	TGGACTAGAA	IP1	386	425	29	69	840	909	92.4092	IP2	462	555	83	142	1100	1242	88.5668	Input1	243	216	29	64	488	552	88.4058	Input2	200	234	29	63	463	526	88.0228	Dm1	128	130	16	2009	274	2283	12.0018	Dm2	261	297	31	4087	589
Ser-AGA-2	Homo_sapiens_tRNA-Ser-AGA-2-1	32	TGGACTAGAA	IP1	40	40	3	270	83	353	23.5127	IP2	56	82	12	266	150	416	36.0577	Input1	39	48	5	293	92	385	23.8961	Input2	47	44	2	276	93	369	25.2033	Dm1	262	371	33	5931	666	6597	10.0955	Dm2	623	802	82	12339	1507
Ser-AGA-3	Homo_sapiens_tRNA-Ser-AGA-3-1	32	TGGACTAGAA	IP1	87	80	21	0	188	188	100	IP2	92	98	10	48	200	248	80.6452	Input1	56	29	7	41	92	133	69.1729	Input2	70	35	7	27	112	139	80.5755	Dm1	35	25	2	1112	62	1174	5.28109	Dm2	78	46	5	2249	129
Ser-CGA-2	Homo_sapiens_tRNA-Ser-CGA-2-1	32	TGGACTCGAA	IP1	0	24	0	12	24	36	66.6667	IP2	3	14	1	9	18	27	66.6667	Input1	4	8	0	3	12	15	80	Input2	2	8	1	8	11	19	57.8947	Dm1	3	21	0	46	24	70	34.2857	Dm2	1	34	5	84	40
Ser-GCU-1	Homo_sapiens_tRNA-Ser-GCT-1-1	32	TGGACTGCTA	IP1	2	41	0	65	43	108	39.8148	IP2	8	61	11	66	80	146	54.7945	Input1	7	27	5	85	39	124	31.4516	Input2	6	22	2	58	30	88	34.0909	Dm1	34	214	22	1317	270	1587	17.0132	Dm2	63	408	40	2657	511
Ser-GCU-1	Homo_sapiens_tRNA-Ser-GCT-1-1	47d	TGCTCTGCAC	IP1	18	27	0	64	45	109	41.2844	IP2	13	43	18	75	74	149	49.6644	Input1	15	60	12	91	87	178	48.8764	Input2	8	45	11	77	64	141	45.3901	Dm1	44	207	76	1486	327	1813	18.0364	Dm2	133	355	139	2956	627
Ser-GCU-2	Homo_sapiens_tRNA-Ser-GCT-2-1	47d	TGCTCTGCAC	IP1	27	289	21	524	337	861	39.1405	IP2	58	353	36	469	447	916	48.7991	Input1	45	228	35	388	308	696	44.2529	Input2	28	236	21	321	285	606	47.0297	Dm1	121	740	165	6242	1026	7268	14.1167	Dm2	185	1458	311	12528	1954
Ser-GCU-3	Homo_sapiens_tRNA-Ser-GCT-3-1	32	TGGACTGCTA	IP1	4094	8835	1161	1687	14090	15777	89.3072	IP2	2568	9009	1218	1540	12795	14335	89.2571	Input1	1630	4235	1473	2235	7338	9573	76.6531	Input2	1556	4045	1330	2071	6931	9002	76.994	Dm1	519	2834	208	17924	3561	21485	16.5744	Dm2	1003	5474	421	35506	6898
Ser-GCU-4	Homo_sapiens_tRNA-Ser-GCT-4-1	32	TGGACTGCTA	IP1	87	311	33	517	431	948	45.4641	IP2	67	248	21	366	336	702	47.8632	Input1	49	162	44	657	255	912	27.9605	Input2	39	157	40	607	236	843	27.9953	Dm1	324	1995	138	10767	2457	13224	18.5799	Dm2	626	4125	282	21376	5033
Ser-GCU-4	Homo_sapiens_tRNA-Ser-GCT-4-1	47d	TGCTCTGCAC	IP1	155	0	152	905	307	1212	25.33	IP2	115	0	106	718	221	939	23.5357	Input1	85	0	108	1060	193	1253	15.403	Input2	88	0	106	929	194	1123	17.2752	Dm1	450	0	522	13943	972	14915	6.51693	Dm2	901	0	1102	27742	2003
Ser-GCU-5	Homo_sapiens_tRNA-Ser-GCT-5-1	32	TGGACTGCTA	IP1	151	670	35	464	856	1320	64.8485	IP2	70	349	22	244	441	685	64.3796	Input1	29	156	33	367	218	585	37.265	Input2	24	162	25	353	211	564	37.4113	Dm1	115	700	53	5094	868	5962	14.5589	Dm2	215	1381	114	10245	1710
Ser-GCU-6	Homo_sapiens_tRNA-Ser-GCT-6-1	32	TGGACTGCTA	IP1	114	239	15	472	368	840	43.8095	IP2	41	209	14	372	264	636	41.5094	Input1	47	180	40	600	267	867	30.7958	Input2	37	138	40	575	215	790	27.2152	Dm1	286	1972	125	10399	2383	12782	18.6434	Dm2	563	4098	282	21003	4943
Ser-GCU-6	Homo_sapiens_tRNA-Ser-GCT-6-1	47d	TGCTCTGCAC	IP1	154	0	138	845	292	1137	25.6816	IP2	97	0	80	750	177	927	19.0939	Input1	113	0	98	959	211	1170	18.0342	Input2	86	0	98	897	184	1081	17.0213	Dm1	428	0	557	13386	985	14371	6.85408	Dm2	868	0	1026	27245	1894
Ser-UGA-2	Homo_sapiens_tRNA-Ser-TGA-2-1	32	TGGACTTGAA	IP1	360	682	68	24	1110	1134	97.8836	IP2	529	1046	108	98	1683	1781	94.4975	Input1	226	410	55	60	691	751	92.0107	Input2	252	447	64	40	763	803	95.0187	Dm1	138	410	23	2802	571	3373	16.9286	Dm2	283	783	76	5612	1142
Ser-UGA-3	Homo_sapiens_tRNA-Ser-TGA-3-1	32	TGGACTTGAA	IP1	44	106	4	145	154	299	51.505	IP2	65	123	17	298	205	503	40.7555	Input1	55	71	14	285	140	425	32.9412	Input2	54	57	12	262	123	385	31.9481	Dm1	284	664	63	6590	1011	7601	13.3009	Dm2	716	1337	138	13856	2191
Ser-UGA-4	Homo_sapiens_tRNA-Ser-TGA-4-1	32	TGGACTTGAA	IP1	81	174	18	56	273	329	82.9787	IP2	56	475	42	108	573	681	84.141	Input1	34	124	17	38	175	213	82.1596	Input2	24	118	18	39	160	199	80.402	Dm1	24	257	23	864	304	1168	26.0274	Dm2	61	586	32	1786	679
Thr-AGU-1	Homo_sapiens_tRNA-Thr-AGT-1-1	32	CTGTCTAGTA	IP1	180	552	91	498	823	1321	62.3013	IP2	597	2049	310	1313	2956	4269	69.2434	Input1	350	909	219	809	1478	2287	64.6261	Input2	305	887	206	681	1398	2079	67.2439	Dm1	18	101	14	17319	133	17452	0.76209	Dm2	42	166	18	33861	226
Thr-AGU-2	Homo_sapiens_tRNA-Thr-AGT-2-1	32	CTGTCTAGTA	IP1	151	393	55	472	599	1071	55.929	IP2	302	986	158	832	1446	2278	63.4767	Input1	138	428	69	498	635	1133	56.0459	Input2	154	391	70	541	615	1156	53.2007	Dm1	13	52	11	7320	76	7396	1.02758	Dm2	32	128	25	14558	185
Thr-AGU-3	Homo_sapiens_tRNA-Thr-AGT-3-1	32	CTGTCTAGTA	IP1	128	306	61	171	495	666	74.3243	IP2	247	622	87	413	956	1369	69.832	Input1	107	236	48	233	391	624	62.6603	Input2	103	240	48	204	391	595	65.7143	Dm1	4	13	6	3748	23	3771	0.609918	Dm2	15	50	3	7532	68
Thr-AGU-4	Homo_sapiens_tRNA-Thr-AGT-4-1	32	CTGTCTAGTA	IP1	163	213	50	342	426	768	55.4688	IP2	215	773	131	684	1119	1803	62.0632	Input1	97	333	69	358	499	857	58.2264	Input2	94	317	71	275	482	757	63.6724	Dm1	7	37	4	6059	48	6107	0.785983	Dm2	11	75	15	12319	101
Thr-AGU-5	Homo_sapiens_tRNA-Thr-AGT-5-1	32	CTGTCTAGTA	IP1	126	420	60	310	606	916	66.1572	IP2	509	1668	281	1024	2458	3482	70.5916	Input1	289	899	164	600	1352	1952	69.2623	Input2	269	798	190	564	1257	1821	69.028	Dm1	19	92	16	15574	127	15701	0.808866	Dm2	32	180	14	30937	226
Thr-AGU-6	Homo_sapiens_tRNA-Thr-AGT-6-1	32	CTGTCTAGTA	IP1	407	1678	274	996	2359	3355	70.313	IP2	772	3493	559	1992	4824	6816	70.7746	Input1	507	1821	404	1148	2732	3880	70.4124	Input2	489	1698	312	1118	2499	3617	69.0904	Dm1	27	134	26	12944	187	13131	1.42411	Dm2	42	276	65	26248	383
Thr-CGU-1	Homo_sapiens_tRNA-Thr-CGT-1-1	32	CTGTCTCGTA	IP1	596	723	83	232	1402	1634	85.8017	IP2	526	1978	190	360	2694	3054	88.2122	Input1	196	392	53	158	641	799	80.2253	Input2	181	380	49	160	610	770	79.2208	Dm1	36	97	8	3886	141	4027	3.50137	Dm2	76	270	19	7698	365
Thr-CGU-2	Homo_sapiens_tRNA-Thr-CGT-2-1	32	CGGTCTCGTA	IP1	1260	9699	698	736	11657	12393	94.0612	IP2	2726	20526	1505	1380	24757	26137	94.7201	Input1	764	5997	414	408	7175	7583	94.6195	Input2	746	5559	397	442	6702	7144	93.813	Dm1	201	1187	123	72279	1511	73790	2.0477	Dm2	206	1217	93	92556	1516
Thr-CGU-3	Homo_sapiens_tRNA-Thr-CGT-3-1	32	CTGTCTCGTA	IP1	2830	4298	658	1429	7786	9215	84.4927	IP2	2870	11416	1069	2668	15355	18023	85.1967	Input1	1551	4443	492	1550	6486	8036	80.7118	Input2	1382	4302	561	1467	6245	7712	80.9777	Dm1	125	452	53	22603	630	23233	2.71166	Dm2	255	1000	149	45925	1404
Thr-CGU-4	Homo_sapiens_tRNA-Thr-CGT-4-1	32	CGGTCTCGTA	IP1	1491	9299	587	659	11377	12036	94.5248	IP2	1894	14056	1079	860	17029	17889	95.1926	Input1	724	5285	379	343	6388	6731	94.9042	Input2	651	5232	359	321	6242	6563	95.1089	Dm1	134	689	84	64574	907	65481	1.38513	Dm2	146	712	86	95134	944
Thr-UGU-1	Homo_sapiens_tRNA-Thr-TGT-1-1	32	CTGTCTTGTA	IP1	475	6307	746	1925	7528	9453	79.6361	IP2	478	5868	654	1347	7000	8347	83.8625	Input1	84	979	98	505	1161	1666	69.6879	Input2	59	844	83	392	986	1378	71.553	Dm1	15	234	25	12472	274	12746	2.14969	Dm2	22	372	34	24328	428
Thr-UGU-2	Homo_sapiens_tRNA-Thr-TGT-2-1	32	TGGTCTTGTA	IP1	92	2650	116	349	2858	3207	89.1176	IP2	575	9342	437	1431	10354	11785	87.8574	Input1	103	1413	99	293	1615	1908	84.6436	Input2	118	1374	95	273	1587	1860	85.3226	Dm1	29	192	20	11086	241	11327	2.12766	Dm2	34	370	27	22907	431
Thr-UGU-3	Homo_sapiens_tRNA-Thr-TGT-3-1	32	TGGTCTTGTA	IP1	102	2342	142	660	2586	3246	79.6673	IP2	316	5334	247	974	5897	6871	85.8245	Input1	50	801	51	284	902	1186	76.054	Input2	67	740	59	311	866	1177	73.5769	Dm1	3	92	4	6239	99	6338	1.56201	Dm2	18	160	3	12562	181
Thr-UGU-4	Homo_sapiens_tRNA-Thr-TGT-4-1	32	TGGTCTTGTA	IP1	532	7989	374	1757	8895	10652	83.5054	IP2	1515	24320	1215	4227	27050	31277	86.4853	Input1	309	3444	184	946	3937	4883	80.6267	Input2	282	3372	216	879	3870	4749	81.4908	Dm1	24	364	15	25050	403	25453	1.58331	Dm2	60	630	41	51091	731
Thr-UGU-5	Homo_sapiens_tRNA-Thr-TGT-5-1	32	TGGTCTTGTA	IP1	240	3668	225	1097	4133	5230	79.0249	IP2	571	8791	520	1862	9882	11744	84.1451	Input1	154	1603	104	489	1861	2350	79.1915	Input2	114	1473	128	437	1715	2152	79.6933	Dm1	31	270	15	13245	316	13561	2.33021	Dm2	37	448	30	26769	515
Thr-UGU-6	Homo_sapiens_tRNA-Thr-TGT-6-1	32	TGGTCTTGTA	IP1	8	180	0	13	188	201	93.5323	IP2	19	335	10	71	364	435	83.6782	Input1	0	55	2	10	57	67	85.0746	Input2	2	58	1	17	61	78	78.2051	Dm1	0	3	1	487	4	491	0.814664	Dm2	0	11	2	968	13
mt-Ser2-UGA	mtdbD00000538|Homo_sapiens|9606|Ser2|TGA	32	TTGGCTTGAA	IP1	401	6529	808	1272	7738	9010	85.8824	IP2	735	10154	1379	1994	12268	14262	86.0188	Input1	421	5617	897	1284	6935	8219	84.3777	Input2	430	5122	789	1152	6341	7493	84.6257	Dm1	52	631	92	4182	775	4957	15.6345	Dm2	106	1229	158	8451	1493
mt-Thr-UGU	mtdbD00000547|Homo_sapiens|9606|Thr|TGT	32	CAGTCTTGTA	IP1	355	2118	174	769	2647	3416	77.4883	IP2	590	4314	438	1414	5342	6756	79.0705	Input1	399	2084	212	875	2695	3570	75.4902	Input2	372	1787	184	679	2343	3022	77.5314	Dm1	27	128	16	4446	171	4617	3.7037	Dm2	47	258	13	8240	318
[truncated: 10 more columns]
