# Supplementary material for: Transcriptome-wide mapping of N3-methylcytidine modification at single-base resolution
Source: Nucleic Acids Res. 2025 Mar 12;53(5):gkaf153. doi: 10.1093/nar/gkaf153 (PMC11897884; doi:10.1093/nar/gkaf153)
Supplement: gkaf153_Supplemental_Files [file gkaf153_supplemental_files.zip › Supplementary Table 5 mRNA m3C sites of wild-type HEK293T cells.xlsx]

## Sheet: Supplementary Table 5 mRNA m3C 
Gene name	Refseq_ID	Genome pos	Strand	Transcript pos	Sequence(±5bp)	Sample	Count_A	Count_T	Count_G	Count_C	Mismatch_count	Total_count	Mismatch rate	Sample	Count_A	Count_T	Count_G	Count_C	Mismatch_count	Total_count	Mismatch rate	Sample	Count_A	Count_T	Count_G	Count_C	Mismatch_count	Total_count	Mismatch rate	Sample	Count_A	Count_T	Count_G	Count_C	Mismatch_count	Total_count	Mismatch rate	Sample	Count_A	Count_T	Count_G	Count_C	Mismatch_count	Total_count	Mismatch rate	Sample	Count_A	Count_T	Count_G
AC007326.4	AC007326.4_ENSG00000283809_ENST00000638240_137_677_1669	chr22:18947645?	+	1582	ATCCCCCTCTT	IP1	0	0	12	23	12	35	34.2857	IP2	0	0	11	21	11	32	34.375	Input1	0	0	0	6	0	6	0	Input2	0	0	3	12	3	15	20	Dm1	0	0	2	28	2	30	6.66667	Dm2	0	0	5
ANKRD18A	ANKRD18A_ENSG00000180071_ENST00000399703_311_3287_3971	chr9:38620328	-	269	GCCGCCGCGGC	IP1	0	0	33	13	33	46	71.7391	IP2	0	0	29	17	29	46	63.0435	Input1	0	0	19	18	19	37	51.3514	Input2	0	0	14	13	14	27	51.8519	Dm1	0	0	11	14	11	25	44	Dm2	0	0	11
AQR	AQR_ENSG00000021776_ENST00000156471_129_4584_9597	chr15:34852422?	-	8957	AGGCCCAGGCG	IP1	1	0	14	23	15	38	39.4737	IP2	0	0	19	27	19	46	41.3043	Input1	1	0	2	15	3	18	16.6667	Input2	0	0	4	25	4	29	13.7931	Dm1	0	0	5	34	5	39	12.8205	Dm2	0	1	3
AQR	AQR_ENSG00000021776_ENST00000156471_129_4584_9597	chr15:34852418	-	8961	CCAGGCGGGCG	IP1	3	0	14	19	17	36	47.2222	IP2	2	0	17	26	19	45	42.2222	Input1	0	0	0	17	0	17	0	Input2	0	0	4	25	4	29	13.7931	Dm1	0	0	4	32	4	36	11.1111	Dm2	0	0	3
C12orf49	C12orf49_ENSG00000111412_ENST00000261318_169_784_8426	chr12:116715204	-	3393	GTAATCCCAGC	IP1	0	0	5	20	5	25	20	IP2	0	0	8	24	8	32	25	Input1	0	0	0	13	0	13	0	Input2	0	1	0	12	1	13	7.69231	Dm1	0	0	1	14	1	15	6.66667	Dm2	0	0	2
C12orf49	C12orf49_ENSG00000111412_ENST00000261318_169_784_8426	chr12:116715197	-	3400	CAGCACTTTGG	IP1	0	5	0	21	5	26	19.2308	IP2	0	9	0	22	9	31	29.0323	Input1	0	0	0	11	0	11	0	Input2	0	0	0	13	0	13	0	Dm1	0	1	0	17	1	18	5.55556	Dm2	0	3	0
CALCOCO2	CALCOCO2_ENSG00000136436_ENST00000258947_101_1439_3682	chr17:48864166	+	2603	TCAAGCGATTC	IP1	3	1	0	17	4	21	19.0476	IP2	4	2	0	25	6	31	19.3548	Input1	0	1	0	9	1	10	10	Input2	0	2	0	15	2	17	11.7647	Dm1	0	2	0	21	2	23	8.69565	Dm2	0	0	0
CFLAR	CFLAR_ENSG00000003402_ENST00000309955_455_1895_14612	chr2:201166938	+	4863	GGCATCAGAGG	IP1	1	0	15	25	16	41	39.0244	IP2	0	0	7	18	7	25	28	Input1	0	0	3	19	3	22	13.6364	Input2	0	1	2	16	3	19	15.7895	Dm1	0	0	2	11	2	13	15.3846	Dm2	0	0	2
CTC1	CTC1_ENSG00000178971_ENST00000651323_20_3671_7039	chr17:8226660	-	5194	ATGGACTAGAA	IP1	1997	2488	292	4916	4777	9693	49.283	IP2	1611	2121	222	4040	3954	7994	49.4621	Input1	300	606	46	1705	952	2657	35.8299	Input2	274	610	46	1712	930	2642	35.2006	Dm1	32	44	5	70445	81	70526	0.114851	Dm2	28	44	6
CTC1	CTC1_ENSG00000178971_ENST00000651323_20_3671_7039	chr17:8226642	-	5212	GGGGTCTCCCC	IP1	466	5542	308	6711	6316	13027	48.4839	IP2	428	4555	245	5688	5228	10916	47.893	Input1	151	1664	103	3073	1918	4991	38.4292	Input2	139	1781	91	3120	2011	5131	39.1931	Dm1	43	10004	20	85450	10067	95517	10.5395	Dm2	29	9757	17
CTSV	CTSV_ENSG00000136943_ENST00000259470_82_1084_4359	chr9:97030721	-	3315	ATGAGCGATCT	IP1	0	8	0	16	8	24	33.3333	IP2	0	6	1	28	7	35	20	Input1	0	0	0	6	0	6	0	Input2	0	1	0	9	1	10	10	Dm1	0	2	0	16	2	18	11.1111	Dm2	0	0	0
DDX55	DDX55_ENSG00000111364_ENST00000238146_50_1850_2656	chr12:123620355?	+	2068	GGCTCCTGCCT	IP1	7	0	1	21	8	29	27.5862	IP2	6	0	1	24	7	31	22.5806	Input1	1	0	1	25	2	27	7.40741	Input2	4	0	0	26	4	30	13.3333	Dm1	3	0	0	32	3	35	8.57143	Dm2	1	0	0
DYNC1H1	DYNC1H1_ENSG00000197102_ENST00000360184_119_14057_19940	chr14:102053586	+	17083	TGGGACTACAG	IP1	0	9	1	32	10	42	23.8095	IP2	0	7	0	23	7	30	23.3333	Input1	0	1	0	8	1	9	11.1111	Input2	0	2	0	13	2	15	13.3333	Dm1	0	3	0	26	3	29	10.3448	Dm2	0	1	0
DYNC1H1	DYNC1H1_ENSG00000197102_ENST00000360184_119_14057_19940	chr14:102054799	+	18296	CCTGACCTCAG	IP1	4	8	7	89	19	108	17.5926	IP2	3	7	8	75	18	93	19.3548	Input1	0	0	3	48	3	51	5.88235	Input2	2	0	2	27	4	31	12.9032	Dm1	0	1	4	88	5	93	5.37634	Dm2	1	5	2
FBXL20	FBXL20_ENSG00000108306_ENST00000264658_224_1532_10332	chr17:39256049	-	6946	GCCACCGCACC	IP1	1	5	0	26	6	32	18.75	IP2	0	5	0	24	5	29	17.2414	Input1	0	0	0	8	0	8	0	Input2	0	0	0	9	0	9	0	Dm1	0	0	0	13	0	13	0	Dm2	0	0	0
GEMIN6	GEMIN6_ENSG00000152147_ENST00000281950_91_592_3705	chr2:38783222	+	1925	TTGCTCTGTCA	IP1	0	3	8	52	11	63	17.4603	IP2	0	2	7	42	9	51	17.6471	Input1	0	1	1	25	2	27	7.40741	Input2	0	0	2	22	2	24	8.33333	Dm1	0	0	1	41	1	42	2.38095	Dm2	0	0	0
ING5	ING5_ENSG00000168395_ENST00000313552_26_746_5196	chr2:241727081	+	2799	TGAGCCACCGC	IP1	10	1	0	36	11	47	23.4043	IP2	11	0	0	19	11	30	36.6667	Input1	3	0	0	17	3	20	15	Input2	2	0	0	23	2	25	8	Dm1	2	0	0	20	2	22	9.09091	Dm2	3	0	0
ING5	ING5_ENSG00000168395_ENST00000313552_26_746_5196	chr2:241727086	+	2804	CACCGCGCCTG	IP1	0	10	0	33	10	43	23.2558	IP2	0	10	0	21	10	31	32.2581	Input1	0	1	0	20	1	21	4.7619	Input2	0	2	0	16	2	18	11.1111	Dm1	0	2	0	18	2	20	10	Dm2	0	2	0
LPGAT1	LPGAT1_ENSG00000123684_ENST00000366997_218_1328_7773	chr1:211743717?	-	7513	GAGGCCTGAAA	IP1	15	0	0	13	15	28	53.5714	IP2	14	0	0	8	14	22	63.6364	Input1	2	0	0	11	2	13	15.3846	Input2	0	0	0	7	0	7	0	Dm1	10	0	0	21	10	31	32.2581	Dm2	5	0	0
LRPAP1	LRPAP1_ENSG00000163956_ENST00000650182_10_1081_10446	chr4:3508136	-	5922	CCCAGCTACTC	IP1	0	10	3	56	13	69	18.8406	IP2	0	15	0	52	15	67	22.3881	Input1	0	0	0	13	0	13	0	Input2	0	2	0	22	2	24	8.33333	Dm1	0	3	0	34	3	37	8.10811	Dm2	0	3	0
MDFIC	MDFIC_ENSG00000135272_ENST00000393486_385_1123_4393	chr7:115016415	+	1606	ATTGCCTGAGC	IP1	1	2	1	22	4	26	15.3846	IP2	5	1	0	21	6	27	22.2222	Input1	1	0	0	10	1	11	9.09091	Input2	0	0	0	23	0	23	0	Dm1	1	0	0	35	1	36	2.77778	Dm2	0	0	0
MTFMT	MTFMT_ENSG00000103707_ENST00000220058_26_1193_2746	chr15:65002283	-	1975	TGGGACTACAG	IP1	1	9	0	28	10	38	26.3158	IP2	0	6	0	20	6	26	23.0769	Input1	0	1	0	15	1	16	6.25	Input2	0	0	0	20	0	20	0	Dm1	0	1	0	27	1	28	3.57143	Dm2	0	1	0
MXRA7	MXRA7_ENSG00000182534_ENST00000355797_9_621_5661	chr17:76677096	-	1116	AGGCTCGTCTC	IP1	5	0	1	32	6	38	15.7895	IP2	5	0	4	27	9	36	25	Input1	1	0	0	21	1	22	4.54545	Input2	0	0	0	37	0	37	0	Dm1	0	0	0	20	0	20	0	Dm2	0	0	0
NDUFB6	NDUFB6_ENSG00000165264_ENST00000379847_99_483_1361	chr9:32553441?	-	921	GAGGCCGAGGC	IP1	2	2	0	18	4	22	18.1818	IP2	3	5	0	15	8	23	34.7826	Input1	0	0	0	10	0	10	0	Input2	0	0	0	11	0	11	0	Dm1	0	0	0	17	0	17	0	Dm2	0	1	0
NMNAT1	NMNAT1_ENSG00000173614_ENST00000377205_97_934_3734	chr1:9983650	+	1886	GACTCCATCTC	IP1	0	4	0	17	4	21	19.0476	IP2	0	4	0	21	4	25	16	Input1	0	1	0	8	1	9	11.1111	Input2	0	0	0	11	0	11	0	Dm1	0	0	0	8	0	8	0	Dm2	0	0	0
PABPN1	PABPN1_ENSG00000100836_ENST00000397276_13_901_2768	chr14:23325773	+	2378	CTCTTCTCCGG	IP1	20	0	0	61	20	81	24.6914	IP2	19	0	0	73	19	92	20.6522	Input1	5	0	0	67	5	72	6.94444	Input2	2	1	0	65	3	68	4.41176	Dm1	11	0	0	90	11	101	10.8911	Dm2	6	0	0
PNPO	PNPO_ENSG00000108439_ENST00000642017_153_936_3465	chr17:47947666	+	1823	TGGGACTACAG	IP1	1	12	0	55	13	68	19.1176	IP2	0	12	0	41	12	53	22.6415	Input1	0	3	0	16	3	19	15.7895	Input2	0	2	0	23	2	25	8	Dm1	0	2	1	42	3	45	6.66667	Dm2	0	1	0
PUS7L	PUS7L_ENSG00000129317_ENST00000344862_104_2207_13593	chr12:43720423	-	12163	CACTGCAACCT	IP1	0	9	0	33	9	42	21.4286	IP2	0	10	0	39	10	49	20.4082	Input1	0	2	0	13	2	15	13.3333	Input2	0	0	0	17	0	17	0	Dm1	1	4	0	52	5	57	8.77193	Dm2	0	4	0
PUS7L	PUS7L_ENSG00000129317_ENST00000344862_104_2207_13593	chr12:43720391	-	12195	TTCTCCTGTAT	IP1	3	1	1	20	5	25	20	IP2	3	1	4	20	8	28	28.5714	Input1	0	0	0	7	0	7	0	Input2	0	0	0	9	0	9	0	Dm1	0	0	0	29	0	29	0	Dm2	0	0	1
RBM3	RBM3_ENSG00000102317_ENST00000376759_103_574_4298	chrX:48578465	+	1601	CTACTCGGGAG	IP1	0	5	0	21	5	26	19.2308	IP2	0	4	0	20	4	24	16.6667	Input1	0	0	0	10	0	10	0	Input2	0	0	0	21	0	21	0	Dm1	0	1	0	18	1	19	5.26316	Dm2	0	1	0
RBM3	RBM3_ENSG00000102317_ENST00000376759_103_574_4298	chrX:48578534?	+	1670	TGCCACTGCAC	IP1	0	5	0	20	5	25	20	IP2	0	10	0	29	10	39	25.641	Input1	0	1	0	18	1	19	5.26316	Input2	0	1	0	23	1	24	4.16667	Dm1	0	0	0	16	0	16	0	Dm2	2	0	0
RPS14	RPS14_ENSG00000164587_ENST00000407193_39_492_2146	chr5:150443247	-	1534	GCACACCAACA	IP1	3	3	0	30	6	36	16.6667	IP2	6	0	0	26	6	32	18.75	Input1	1	0	0	25	1	26	3.84615	Input2	1	1	1	28	3	31	9.67742	Dm1	0	0	1	23	1	24	4.16667	Dm2	0	1	0
RTN4IP1	RTN4IP1_ENSG00000130347_ENST00000369063_477_1665_2893	chr6:106571678	-	1986	GGTCTCGCTGT	IP1	0	4	0	17	4	21	19.0476	IP2	0	8	0	18	8	26	30.7692	Input1	0	1	0	17	1	18	5.55556	Input2	0	3	0	13	3	16	18.75	Dm1	0	0	0	18	0	18	0	Dm2	0	3	0
SDHC	SDHC_ENSG00000143252_ENST00000367975_149_656_13566	chr1:161372552?	+	10778	GCGCGCGCCTG	IP1	2	4	0	15	6	21	28.5714	IP2	4	8	0	24	12	36	33.3333	Input1	0	0	0	16	0	16	0	Input2	0	0	0	14	0	14	0	Dm1	0	2	0	23	2	25	8	Dm2	0	0	0
SENP2	SENP2_ENSG00000163904_ENST00000296257_119_1886_5596	chr3:185632770	+	4815	CTGCCCGCCTC	IP1	0	5	0	27	5	32	15.625	IP2	0	5	0	23	5	28	17.8571	Input1	0	1	0	10	1	11	9.09091	Input2	0	0	0	10	0	10	0	Dm1	0	1	0	20	1	21	4.7619	Dm2	0	2	0
SOWAHC	SOWAHC_ENSG00000198142_ENST00000356454_126_1701_4627	chr2:109615932?	+	1569	CAGATCGTCCA	IP1	0	0	7	20	7	27	25.9259	IP2	0	0	4	18	4	22	18.1818	Input1	0	0	1	7	1	8	12.5	Input2	0	0	2	17	2	19	10.5263	Dm1	0	0	1	15	1	16	6.25	Dm2	0	0	0
SOWAHC	SOWAHC_ENSG00000198142_ENST00000356454_126_1701_4627	chr2:109615940	+	1577	CCACACCACAC	IP1	0	7	0	16	7	23	30.4348	IP2	0	4	0	18	4	22	18.1818	Input1	0	1	0	10	1	11	9.09091	Input2	0	2	0	18	2	20	10	Dm1	0	1	0	17	1	18	5.55556	Dm2	0	0	0
STX7	STX7_ENSG00000079950_ENST00000367941_168_951_15845	chr6:132448611	-	13101	GTGATCTACCT	IP1	0	2	2	17	4	21	19.0476	IP2	0	1	3	19	4	23	17.3913	Input1	0	0	0	3	0	3	0	Input2	0	0	0	14	0	14	0	Dm1	0	0	0	14	0	14	0	Dm2	0	0	0
TMX1	TMX1_ENSG00000139921_ENST00000457354_46_886_4025	chr14:51257114	+	3484	ATGCCCGGCTA	IP1	0	4	0	17	4	21	19.0476	IP2	0	4	0	20	4	24	16.6667	Input1	0	0	0	11	0	11	0	Input2	0	1	0	13	1	14	7.14286	Dm1	0	0	0	14	0	14	0	Dm2	0	1	0
TRIM56	TRIM56_ENSG00000169871_ENST00000306085_255_2520_10910	chr7:101095323	+	8266	GAGCTCTGATT	IP1	6	0	4	34	10	44	22.7273	IP2	11	0	0	22	11	33	33.3333	Input1	0	0	0	16	0	16	0	Input2	0	0	0	15	0	15	0	Dm1	0	0	0	21	0	21	0	Dm2	1	0	1
TRIP11	TRIP11_ENSG00000100815_ENST00000267622_374_6311_9996	chr14:91967344?	-	8643	CTGGCCAACAT	IP1	0	5	0	25	5	30	16.6667	IP2	0	7	0	15	7	22	31.8182	Input1	0	1	0	9	1	10	10	Input2	1	1	0	13	2	15	13.3333	Dm1	0	1	0	15	1	16	6.25	Dm2	0	1	0
TXNL1	TXNL1_ENSG00000091164_ENST00000217515_152_1019_6840	chr18:56599803	-	4246	GGCGGCTGGAT	IP1	13	0	5	5	18	23	78.2609	IP2	15	1	0	5	16	21	76.1905	Input1	1	0	0	5	1	6	16.6667	Input2	6	0	0	3	6	9	66.6667	Dm1	6	1	2	8	9	17	52.9412	Dm2	2	0	1
TYRO3	TYRO3_ENSG00000092445_ENST00000263798_46_2716_8032	chr15:41580839?	+	5282	GTTGGCCAGGC	IP1	0	4	0	19	4	23	17.3913	IP2	0	4	0	16	4	20	20	Input1	0	0	0	10	0	10	0	Input2	0	0	0	6	0	6	0	Dm1	0	0	0	15	0	15	0	Dm2	0	0	0
VPS53	VPS53_ENSG00000141252_ENST00000437048_130_2626_13089	chr17:515318	-	6439	GGAGGCAGAGG	IP1	0	8	0	27	8	35	22.8571	IP2	0	6	0	32	6	38	15.7895	Input1	0	0	0	23	0	23	0	Input2	0	0	0	16	0	16	0	Dm1	0	1	0	36	1	37	2.7027	Dm2	0	1	0
WDR12	WDR12_ENSG00000138442_ENST00000261015_750_2019_8100	chr2:202875452?	-	7430	AAGATCGCGCC	IP1	0	5	2	29	7	36	19.4444	IP2	0	3	3	21	6	27	22.2222	Input1	0	1	0	20	1	21	4.7619	Input2	0	1	0	12	1	13	7.69231	Dm1	0	1	0	32	1	33	3.0303	Dm2	0	1	0
ZKSCAN8	ZKSCAN8_ENSG00000198315_ENST00000330236_239_1973_7419	chr6:28157119	+	5078	GGGGACGCCTC	IP1	3	1	18	54	22	76	28.9474	IP2	3	0	16	31	19	50	38	Input1	0	0	4	36	4	40	10	Input2	2	0	7	26	9	35	25.7143	Dm1	0	0	4	38	4	42	9.52381	Dm2	1	1	4
ZNF100	ZNF100_ENSG00000197020_ENST00000358296_150_1776_5691	chr19:21724815	-	3647	CTCGGCTTCCC	IP1	0	7	0	24	7	31	22.5806	IP2	0	7	0	26	7	33	21.2121	Input1	0	1	0	18	1	19	5.26316	Input2	0	0	0	17	0	17	0	Dm1	0	1	0	18	1	19	5.26316	Dm2	0	2	0
ZNF440	ZNF440_ENSG00000171295_ENST00000304060_175_1960_4215	chr19:11834275	+	3274	GCATGCGCCAC	IP1	0	6	0	27	6	33	18.1818	IP2	0	9	0	24	9	33	27.2727	Input1	1	0	0	19	1	20	5	Input2	0	2	0	24	2	26	7.69231	Dm1	0	0	1	30	1	31	3.22581	Dm2	0	2	0
[truncated: 13 more columns]
