# Supplementary material for: Transcriptome-wide mapping of N3-methylcytidine modification at single-base resolution
Source: Nucleic Acids Res. 2025 Mar 12;53(5):gkaf153. doi: 10.1093/nar/gkaf153 (PMC11897884; doi:10.1093/nar/gkaf153)
Supplement: gkaf153_Supplemental_Files [file gkaf153_supplemental_files.zip › Supplementary Table 6 lncRNA m3C sites of wild-type HEK293T cells.xlsx]

## Sheet: Supplementary Table 6 lncRNA m3
Gene name	Refseq_ID	Genome pos	Strand	Transcript pos	Sequence(±5bp)	Sample	Count_A	Count_T	Count_G	Count_C	Mismatch_count	Total_count	Mismatch rate	Sample	Count_A	Count_T	Count_G	Count_C	Mismatch_count	Total_count	Mismatch rate	Sample	Count_A	Count_T	Count_G	Count_C	Mismatch_count	Total_count	Mismatch rate	Sample	Count_A	Count_T	Count_G	Count_C	Mismatch_count	Total_count	Mismatch rate	Sample	Count_A	Count_T	Count_G	Count_C	Mismatch_count	Total_count	Mismatch rate	Sample	Count_A	Count_T	Count_G
FAM111A-DT	FAM95B1:6	chr11:59132090	-	2858	CTTTGCAGGGT	IP1	0	39	0	15	39	54	72.2222	IP2	0	33	0	20	33	53	62.2642	Input1	0	24	0	13	24	37	64.8649	Input2	0	0	1	19	1	20	5	Dm1	0	19	0	22	19	41	46.3415	Dm2	0	19	0
LINC00999	LINC00999:5	chr10:38448929	+	2029	TCTCCCGGCCC	IP1	0	21	0	10	21	31	67.7419	IP2	0	18	0	8	18	26	69.2308	Input1	0	10	0	5	10	15	66.6667	Input2	1	0	1	24	2	26	7.69231	Dm1	0	9	0	11	9	20	45	Dm2	0	7	0
lnc-FNBP1L-2	lnc-FNBP1L-2:1	chr1:93847604	+	431	TTGGACTTCTA	IP1	244	2916	120	3132	3280	6412	51.1541	IP2	197	2520	107	2767	2824	5591	50.5097	Input1	39	713	27	1277	779	2056	37.8891	Input2	0	3	0	31	3	34	8.82353	Dm1	3	70	5	8371	78	8449	0.923186	Dm2	9	53	2
lnc-LINC02203-7	lnc-LINC02203-7:4	chr15:20302890	+	1639	TGGACCGGCTC	IP1	0	17	0	14	17	31	54.8387	IP2	0	20	0	13	20	33	60.6061	Input1	0	7	0	9	7	16	43.75	Input2	1	0	0	16	1	17	5.88235	Dm1	0	3	0	10	3	13	23.0769	Dm2	0	6	0
lnc-MMD-4	lnc-MMD-4:1	chr17:55396893	-	1435	TCACGCCTGTA	IP1	0	26	0	6	26	32	81.25	IP2	0	22	0	5	22	27	81.4815	Input1	0	2	0	2	2	4	50	Input2	1	0	0	25	1	26	3.84615	Dm1	0	7	0	7	7	14	50	Dm2	0	7	0
lnc-MPV17L-1	lnc-MPV17L-1:1	chr16:15412805	+	85	TCAACCTCCTG	IP1	3	8	0	10	11	21	52.381	IP2	5	4	2	9	11	20	55	Input1	0	0	0	9	0	9	0	Input2	1	2	0	31	3	34	8.82353	Dm1	4	1	0	12	5	17	29.4118	Dm2	3	3	0
lnc-PRMT9-1	lnc-PRMT9-1:1	chr4:147609769	-	351	GCTGGCCTTGA	IP1	0	18	0	7	18	25	72	IP2	0	11	0	10	11	21	52.381	Input1	0	1	0	6	1	7	14.2857	Input2	4	1	0	33	5	38	13.1579	Dm1	0	6	0	20	6	26	23.0769	Dm2	0	3	0
lnc-TTC5-2	lnc-TTC5-2:1	chr14:20261281	-	3028	AACCCCGTCTC	IP1	1	34	0	24	35	59	59.322	IP2	0	23	0	17	23	40	57.5	Input1	0	7	0	7	7	14	50	Input2	0	0	0	20	0	20	0	Dm1	0	17	0	29	17	46	36.9565	Dm2	0	13	0
lnc-ZNF280D-3	lnc-ZNF280D-3:4	chr15:56713010	+	1170	GCTGGCATTAC	IP1	2	0	11	8	13	21	61.9048	IP2	2	0	9	9	11	20	55	Input1	1	0	3	3	4	7	57.1429	Input2	0	3	0	23	3	26	11.5385	Dm1	1	0	4	16	5	21	23.8095	Dm2	0	0	2
[truncated: 12 more columns]
